# Supplementary material for: Dietary Diversity and Inflammatory Diet Associated with All-Cause Mortality and Incidence and Mortality of Type 2 Diabetes: Two Prospective Cohort Studies
Source: Nutrients. 2023 Apr 28;15(9):2120. doi: 10.3390/nu15092120 (PMC10180882; doi:10.3390/nu15092120)
Supplement: Supplementary file 1 [file nutrients-15-02120-s001.zip]

Archive with 1 entries (1 files):
- nutrients-2267846-supplementary.pdf
